# Supplementary material for: Growth Charts for Shwachman–Diamond Syndrome at Ages 0 to 18 Years
Source: Cancers (Basel). 2024 Apr 5;16(7):1420. doi: 10.3390/cancers16071420 (PMC11010856; doi:10.3390/cancers16071420)
Supplement: Supplementary file 1 [file cancers-16-01420-s001.zip]

Archive with 1 entries (1 files):
- cancers-2902040-supplementary.pdf
